# Supplementary material for: Lifestyle Effects on the Risk of Transmission of COVID-19 in the United States: Evaluation of Market Segmentation Systems
Source: Int J Environ Res Public Health. 2021 Apr 30;18(9):4826. doi: 10.3390/ijerph18094826 (PMC8125751; doi:10.3390/ijerph18094826)
Supplement: Supplementary file 1 [file ijerph-18-04826-s001.zip]

Archive with 1 entries (1 files):
- ijerph-1200754-supplementary.pdf
